# Supplementary material for: Imaging correlates of visual function in multiple sclerosis
Source: PLoS One. 2020 Aug 3;15(8):e0235615. doi: 10.1371/journal.pone.0235615 (PMC7398529; doi:10.1371/journal.pone.0235615)
Supplement: S1 Dataset — (XLSX) [file pone.0235615.s003.xlsx]

## Sheet: Data
ID	Disease duration (at screening)	Positive history for optic neuritis	Number of cortical lesion	White matter hyperintensity volume (mm3)	CortexVol	SubCortGrayVol	TotalGrayVol	Cerebellar Cortex volume	V1 volumes	GCL AVERAGE	LCVA Baseline AVERAGE	OCT MV Baseline AVERAGE	Baseline pRNFL AVERAGE	thalamus md	thalamus odi	thalamus Myelin water fraction	cerebellum md	cerebellum odi	cerebellum Myelin water fraction	V1 md	V1 odi	V1 Myelin water fraction	optic radiationmd	optic radiation odi	optic radiation Myelin water fraction
1	4.89	0	3	728	474139	55223	644537	114805	11550	39.9	16.5	2.965	77.25	0.679753	0.27968	73.4078	0.701052	0.480097	57.7779	1.73982	0.956616	126.652	0.73402	0.329173	74.0739
2	7.62	1	0	1584	450743	53794	620576	116028	9639	43.6	25	3.01	81.125	0.697852	0.29612	58.0297	0.683384	0.415265	39.0789	1.59906	0.959393	95.8315	0.71064	0.317976	69.5805
3	2.84	1	1	584	439336	55018	598868	104960	8925	41.4	22.5	3.08	89	0.747229	0.369488	59.3336	0.665117	0.495128	37.691	1.50081	1.03397	99.9137	0.684521	0.330334	74.0658
4	2.9	1	2	2472	470091	62836	648332	116125	13310	30.4	11.5	2.985	63.625	0.694689	0.332732	55.7959	0.691927	0.454738	44.9318	1.56471	1.01017	124.501	0.703069	0.330031	82.0626
5	2.19	1	1	96	508792	55326	664592	99612.2	12533	36.9	10.5	2.995	75.25	0.729895	0.308801	48.405	0.743208	0.469344	36.5548	1.56483	0.969706	110.546	0.736859	0.355863	55.0404
6	6.9	1	1	552	433935	55060	607254	118952	8249	36.4	32	3.125	83.75	0.754737	0.323499	51.5855	0.66916	0.458153	43.2589	1.47947	1.05568	97.6327	0.667661	0.302264	79.9529
7	9.63	1	0	296	445920	54998	618577	117851	9949	38	14	3.115	84.5	0.707476	0.306129	54.1432	0.670064	0.45738	42.6822	1.52383	0.992814	102.031	0.694311	0.331271	76.8834
8	10.65	0	1	8	437392	52300	585105	96294.5	10356	42.6	34	2.98	81.375	0.681699	0.29922	57.8282	0.677303	0.414247	38.7585	1.48342	0.936857	101.524	0.659627	0.337031	72.3899
9	0.82	0	1	728	416903	48753	563239	98263.9	7941	39.7	10	2.985	86.875	0.760335	0.347611	39.0919	0.693615	0.478485	43.3259	1.64563	0.964672	105.409	0.694867	0.308256	81.8935
10	1.7	1	1	1032	487789	67198	657034	102517	10573	46.6	12	3.115	98.25	0.65068	0.31617	58.632	0.643419	0.428035	42.7724	1.55296	0.920743	97.9015	0.683588	0.334532	80.6541
11	4.2	1	1	944	364072	48574	512743	100296	6310	32.7	23.5	2.73	74.25	0.733057	0.327102	22.7811	0.679305	0.42483	53.1491	1.6034	0.932584	104.457	0.694971	0.358636	70.9311
12	7.32	0	2	392	522452	57087	688878	109230	11812	34.8	25	2.89	81.375	0.747031	0.333638	91.2383	0.670452	0.446352	89.908	1.58266	0.963123	199.049	0.710569	0.355998	101.981
13	9.62	1	1	8	432363	49296	588476	106951	12641	35	13	2.83	74.25	0.74217	0.322406	58.1306	0.738082	0.458619	45.624	1.76389	0.968664	132.59	0.668649	0.336868	74.9939
14	1.66	1	4	912	427057	56477	577026	93600.9	10902	45.6	38	3.065	91.375	0.763895	0.342644	101.751	0.666959	0.413313	87.4057	1.52406	0.966249	111.248	0.717906	0.356982	102.396
15	0.69	1	2	1600	518649	61141	693386	114175	9448	42.3	31.5	3.2	92.25	0.731171	0.352373	90.4475	0.709257	0.43497	101.53	1.66047	0.873982	182.009	0.736826	0.314617	66.357
16	0.89	1	3	1336	456500	56750	620373	106787	7944	47.5	18.5	3.195	106.75	0.78083	0.32031	47.5511	0.692364	0.434459	45.5751	1.57522	0.894597	124.533	0.729195	0.348479	61.8531
17	14.16	0	0	2144	337919	45166	482321	99659	11528	43	24.5	3.015	86.25	0.705581	0.303686	60.9721	0.747896	0.508547	40.9381	1.91473	0.990624	111.732	0.725387	0.309301	78.1843
18	1.43	0	0	856	413080	50493	551071	87850.5	8758	45.9	14.5	3.02	95.5	0.70884	0.361192	59.2465	0.61547	0.474316	48.0919	1.49118	1.04754	97.4932	0.696233	0.339355	82.6658
19	4.19	1	0	576	519953	54570	688740	114440	7838	36.4	30	2.95	76.625	0.709409	0.342797	56.97	0.650915	0.476019	87.5633	1.47455	1.01532	161.22	0.689197	0.339781	66.4979
20	2.21	0	3	1144	476035	54517	624855	94577.6	11765	38.5	25	3.05	94.5	0.698359	0.310276	44.9531	0.752368	0.436759	45.4844	1.68406	0.974459	101.899	0.721875	0.323033	63.3688
21	0.45	1	1	248	433176	50447	580416	97500.9	9415	41	27.5	2.965	83.25	0.829144	0.336137	38.3092	0.683153	0.445934	49.4462	1.57763	0.950577	103.946	0.705435	0.33754	84.0924
22	7.26	0	1	40	426936	49200	587594	111772	11723	45.1	32	3.125	100	0.709936	0.322257	38.7091	0.694186	0.409488	42.6974	1.60526	0.893476	109.272	0.681679	0.35397	66.9223
23	9.26	1	1	2608	520329	59716	683278	103380	10830	32.3	27	2.77	73.5	0.735882	0.332403	84.0366	0.679471	0.437561	79.0655	1.54276	0.92222	175.061	0.761594	0.374679	71.0826
24	2.09	0	1	2736	423972	51642	562635	86933	9696	47.6	19	3.095	93.375	0.73853	0.335427	55.4332	0.698134	0.488095	47.5214	1.79265	0.936861	110.6	0.785387	0.362464	81.6678
25	0.68	0	0	48	385510	49711	538537	103230	10759	43.6	13	3.005	86.625	0.74329	0.308836	48.6464	0.679344	0.410286	73.5533	1.56061	0.926062	168.634	0.750374	0.32558	65.0087
26	2.22	0	1	1376	420795	53600	585913	112632	10852	44	34.5	3.01	98.5	0.782567	0.306886	42.4375	0.738544	0.458772	36.7417	1.64822	0.969821	92.1081	0.739088	0.349959	75.9068
27	6.59	0	1	0	467132	54920	633589	111503	9705	43.3	35.5	2.95	103.625	0.728844	0.344938	59.0935	0.656964	0.446553	55.0404	1.52174	0.988075	142.733	0.711187	0.339771	69.1134
28	3.8	0	3	632	448537	55455	629189	125312	10830	42.4	31	2.86	76.5	0.725352	0.314297	59.0968	0.670696	0.445073	55.3674	1.61034	0.993095	96.3018	0.713588	0.34563	92.9728
29	3.43	0	0	8	468178	56870	629326	104912	10830	57.1	30.5	3.285	115.625	0.707303	0.33496	55.2254	0.647296	0.467858	45.0718	1.50151	1.10669	126.564	0.661351	0.322755	100.15
30	1.47	1	1	0	424680	53577	582034	103799	10830	41.6	22	3.015	85.75	0.958496	0.335906	86.1213	0.746834	0.418036	166.455	1.65425	0.895364	239.361	0.6881	0.289885	84.0429
31	30.44	1	1	128	423059	47647	562749	92246.8	11379	29.1	11	2.83	80.125	0.773595	0.355755	84.3547	0.711387	0.505309	77.859	1.63106	1.06028	116.458	0.682765	0.335087	65.827
32	1.17	1	2	152	473873	56285	635978	105658	9001	38.5	34.5	2.915	74.75	0.716398	0.340324	77.5516	0.748604	0.454264	53.5989	1.63663	0.937607	104.709	0.676412	0.334727	83.4907
33	1.51	1	1	2280	449402	52686	602712	100991	9181	37.3	11.5	2.995	90.5	0.760311	0.342989	56.143	0.665361	0.456062	47.2952	1.54327	1.03158	100.668	0.799936	0.365227	63.1334
34	9.42	1	2	216	434209	56129	606846	117304	10830	37.6	14.5	3.17	91.75	0.681106	0.306594	52.8954	0.714759	0.465266	35.8531	1.6217	0.991521	96.9918	0.717455	0.327242	77.5804
35	11.18	1	1	568	402321	45666	555084	107224	12257	28.4	13	3.22	83.75	0.722043	0.316057	36.8327	0.753845	0.444392	46.8661	1.799	1.00895	90.8275	0.717886	0.325865	85.7564
36	4.97	1	3	256	498892	57855	665508	109392	9354	38.6	33.5	3.095	73.25	0.685711	0.37699	60.139	0.635966	0.448291	68.6725	1.45346	1.02901	171.572	0.721532	0.337511	78.3575
37	1.37	0	0	400	435549	55342	596668	106449	9240	50.4	27	3.315	101	0.68625	0.309204	45.2696	0.650377	0.426855	47.3557	1.50034	0.958586	114.062	0.70795	0.331047	77.0048
38	3.62	0	2	1160	537547	58275	684984	89236.1	8762	30.6	0	2.87	75.75	0.717846	0.376803	52.4164	0.757549	0.492077	68.1751	1.52607	1.04081	149	0.684062	0.330634	88.1512
39	1.8	1	1	40	520448	58220	708490	130228	10330	40	34.5	3.095	89	0.68561	0.301821	91.9902	0.688039	0.459396	73.461	1.64313	1.02082	121.427	0.68312	0.347191	104.738
40	0.93	0	1	1296	415678	54846	569652	99488.6	10619	43.9	23.5	3.035	106.25	0.706191	0.322612	64.6564	0.706613	0.431366	50.3645	1.58088	0.926154	94.724	0.738457	0.380608	77.0493
41	2.62	0	0	10048	371826	38773	508285	97836.6	10056	45.6	9.5	2.955	96.375	0.788394	0.303375	77.1264	0.745783	0.467815	46.359	1.71357	0.870141	73.0235	0.824922	0.336075	61.6474
42	12.92	1	1	1568	499115	54057	669663	116801	10706	40.3	38	2.955	91.25	0.702225	0.353432	62.5239	0.672533	0.443853	51.2079	1.63907	0.951542	133.131	0.682203	0.306132	86.311
43	1.99	1	0	392	484341	56431	658650	118937	9833	49.3	25.5	3.03	103	0.686889	0.305411	60.0356	0.638322	0.41386	81.1847	1.45824	0.878587	116.004	0.642529	0.307761	78.4912
44	5.6	1	0	856	412805	50826	555160	92036.1	10072	38.6	20.5	3.06	81.875	0.678514	0.334579	67.2272	0.673282	0.486097	41.7634	1.61761	1.04087	102.415	0.639755	0.332225	87.0339
45	6.68	0	2	24	503948	67043	701483	131247	9318	44.4	25	3.035	85.375	0.706056	0.333209	68.9104	0.698599	0.470822	46.9788	1.64699	1.0448	121.995	0.704695	0.312333	80.3115
46	2.87	1	0	2816	477751	57206	653169	119235	7869	33	19.5	2.89	87.8333	0.67267	0.307068	45.6752	0.651157	0.429204	45.1235	1.45742	0.949195	152.543	0.780792	0.361225	64.839
47	7.54	0	1	376	420712	60014	585209	105218	9265	47.5	31.5	3.25	91.875	0.657824	0.320495	48.2551	0.667619	0.463134	71.4536	1.64609	0.960843	217.031	0.715075	0.339848	61.3458
48	9.26	0	1	5048	378061	53414	538968	107753	9172	47	34	3.195	95.625	0.930333	0.322152	47.428	0.698699	0.415326	43.9145	1.57434	0.960279	104.278	0.837595	0.33953	62.4957
49	0.58	1	1	6112	468892	60047	632653	103527	6115	42.6	33.5	2.955	88.25	0.692438	0.338723	78.9142	0.646443	0.437299	65.5095	1.47766	1.0737	107.965	0.828785	0.334123	45.737
50	2.03	0	2	1064	460559	57541	630064	112539	9528	34.8	9	3.17	81.375	0.803473	0.34079	49.9252	0.726642	0.47799	38.2162	1.57862	1.01496	107.404	0.722881	0.308169	70.4515
